# Supplementary material for: Efficient Sequestration of Hexavalent Chromium by Graphene-Based Nanoscale Zero-Valent Iron Composite Coupled with Ultrasonic Pretreatment
Source: Int J Environ Res Public Health. 2021 May 31;18(11):5921. doi: 10.3390/ijerph18115921 (PMC8197979; doi:10.3390/ijerph18115921)
Supplement: Supplementary file 1 [file ijerph-18-05921-s001.zip]

Archive with 1 entries (1 files):
- ijerph-1196138-supplementary.pdf
